# Supplementary material for: Estrogen receptor alpha in the brain mediates tamoxifen-induced changes in physiology in mice
Source: eLife. 2021 Mar 1;10:e63333. doi: 10.7554/eLife.63333 (PMC7924955; doi:10.7554/eLife.63333)
Supplement: Figure 2—source data 6. — Total change in body weight over the course of the 28-day experiment. Each column is an independent mouse. [file elife-63333-fig2-data6.xlsx]

## Sheet: Sheet1
Source data for Figure 2, panel g. Total change in body weight over the course of the 28 day experiment. Each column is an independent mouse.
Delta body weight
Oil	Tmx
2.6	1.7
3.7	5.55
4.35	4.6
2.95	3.85
3.05	2.15
2.1	2.1
1.45	2.15
	2.3
