# Supplementary material for: Estrogen receptor alpha in the brain mediates tamoxifen-induced changes in physiology in mice
Source: eLife. 2021 Mar 1;10:e63333. doi: 10.7554/eLife.63333 (PMC7924955; doi:10.7554/eLife.63333)
Supplement: Source code 1. [file elife-63333-code1.zip]

Archive with 1 entries (1 files):
- 63333Sourcecode .r
